# Supplementary material for: Adaptive Benefits of Storage Strategy and Dual AMPK/TOR Signaling in Metabolic Stress Response
Source: PLoS One. 2016 Aug 9;11(8):e0160247. doi: 10.1371/journal.pone.0160247 (PMC4978418; doi:10.1371/journal.pone.0160247)
Supplement: S1 File — Set of equations and parameters of the biochemical network model as a System Biology Markup Language (SBML) file. The specific set of parameters corresponds to Fig 4D. (XML) [file pone.0160247.s004.xml]

<?xml version="1.0" encoding="UTF-8"?>
<!-- Created by COPASI version 4.16 (Build 104) on 2016-05-12 12:58 with libSBML version 5.11.5. -->
<sbml xmlns="http://www.sbml.org/sbml/level2/version4" level="2" version="4">
  <model metaid="COPASI0" id="NoName" name="NoName_1">
    <annotation>
      <COPASI xmlns="http://www.copasi.org/static/sbml">
        <rdf:RDF xmlns:dcterms="http://purl.org/dc/terms/" xmlns:rdf="http://www.w3.org/1999/02/22-rdf-syntax-ns#" xmlns:vCard="http://www.w3.org/2001/vcard-rdf/3.0#">
          <rdf:Description rdf:about="#COPASI0">
            <dcterms:created>
              <rdf:Description>
                <dcterms:W3CDTF>2016-04-27T12:10:09Z</dcterms:W3CDTF>
              </rdf:Description>
            </dcterms:created>
            <dcterms:creator>
              <rdf:Bag>
                <rdf:li>
                  <rdf:Description>
                    <vCard:N>
                      <rdf:Description>
                        <vCard:Family>Pfeuty</vCard:Family>
                        <vCard:Given>Benjamin</vCard:Given>
                      </rdf:Description>
                    </vCard:N>
                  </rdf:Description>
                </rdf:li>
              </rdf:Bag>
            </dcterms:creator>
            <dcterms:modified>
              <rdf:Description>
                <dcterms:W3CDTF>2016-04-27T12:10:09Z</dcterms:W3CDTF>
              </rdf:Description>
            </dcterms:modified>
          </rdf:Description>
        </rdf:RDF>
      </COPASI>
      <rdf:RDF xmlns:rdf="http://www.w3.org/1999/02/22-rdf-syntax-ns#" xmlns:dc="http://purl.org/dc/elements/1.1/" xmlns:dcterms="http://purl.org/dc/terms/" xmlns:vCard="http://www.w3.org/2001/vcard-rdf/3.0#" xmlns:bqbiol="http://biomodels.net/biology-qualifiers/" xmlns:bqmodel="http://biomodels.net/model-qualifiers/">
        <rdf:Description rdf:about="#COPASI0">
          <dc:creator>
            <rdf:Bag>
              <rdf:li rdf:parseType="Resource">
                <vCard:N rdf:parseType="Resource">
                  <vCard:Family>Pfeuty</vCard:Family>
                  <vCard:Given>Benjamin</vCard:Given>
                </vCard:N>
              </rdf:li>
            </rdf:Bag>
          </dc:creator>
          <dcterms:created rdf:parseType="Resource">
            <dcterms:W3CDTF>2016-04-27T12:10:09Z</dcterms:W3CDTF>
          </dcterms:created>
          <dcterms:modified rdf:parseType="Resource">
            <dcterms:W3CDTF>2016-04-27T12:10:09Z</dcterms:W3CDTF>
          </dcterms:modified>
        </rdf:Description>
      </rdf:RDF>
    </annotation>
    <listOfFunctionDefinitions>
      <functionDefinition id="Function_for_Nutrient_transport_1" name="Function for Nutrient_transport_1">
        <math xmlns="http://www.w3.org/1998/Math/MathML">
          <lambda>
            <bvar>
              <ci> ATP </ci>
            </bvar>
            <bvar>
              <ci> ET </ci>
            </bvar>
            <bvar>
              <ci> MI </ci>
            </bvar>
            <bvar>
              <ci> N </ci>
            </bvar>
            <bvar>
              <ci> cell </ci>
            </bvar>
            <piecewise>
              <piece>
                <apply>
                  <divide/>
                  <apply>
                    <times/>
                    <ci> ET </ci>
                    <ci> ATP </ci>
                    <apply>
                      <minus/>
                      <ci> N </ci>
                      <ci> MI </ci>
                    </apply>
                  </apply>
                  <ci> cell </ci>
                </apply>
                <apply>
                  <gt/>
                  <ci> N </ci>
                  <ci> MI </ci>
                </apply>
              </piece>
              <otherwise>
                <cn> 0 </cn>
              </otherwise>
            </piecewise>
          </lambda>
        </math>
      </functionDefinition>
      <functionDefinition id="Function_for_Maitenance_reaction_1_1" name="Function for Maitenance_reaction_1_1">
        <math xmlns="http://www.w3.org/1998/Math/MathML">
          <lambda>
            <bvar>
              <ci> EA </ci>
            </bvar>
            <bvar>
              <ci> EB </ci>
            </bvar>
            <bvar>
              <ci> ESM </ci>
            </bvar>
            <bvar>
              <ci> ESP </ci>
            </bvar>
            <bvar>
              <ci> K </ci>
            </bvar>
            <bvar>
              <ci> KE </ci>
            </bvar>
            <bvar>
              <ci> KS </ci>
            </bvar>
            <bvar>
              <ci> MS </ci>
            </bvar>
            <bvar>
              <ci> cell </ci>
            </bvar>
            <apply>
              <divide/>
              <apply>
                <plus/>
                <ci> ESM </ci>
                <apply>
                  <times/>
                  <ci> KS </ci>
                  <ci> MS </ci>
                </apply>
                <apply>
                  <times/>
                  <ci> KE </ci>
                  <apply>
                    <plus/>
                    <ci> K </ci>
                    <ci> EA </ci>
                    <ci> ESP </ci>
                    <ci> EB </ci>
                  </apply>
                </apply>
              </apply>
              <ci> cell </ci>
            </apply>
          </lambda>
        </math>
      </functionDefinition>
      <functionDefinition id="Function_for_ATP_production_0" name="Function for ATP_production">
        <math xmlns="http://www.w3.org/1998/Math/MathML">
          <lambda>
            <bvar>
              <ci> ADP </ci>
            </bvar>
            <bvar>
              <ci> EA </ci>
            </bvar>
            <bvar>
              <ci> MI </ci>
            </bvar>
            <bvar>
              <ci> cell </ci>
            </bvar>
            <apply>
              <divide/>
              <apply>
                <times/>
                <ci> EA </ci>
                <ci> ADP </ci>
                <ci> MI </ci>
              </apply>
              <ci> cell </ci>
            </apply>
          </lambda>
        </math>
      </functionDefinition>
      <functionDefinition metaid="COPASI22" id="Function_for_Biomass_production_0" name="Function for Biomass_production">
        <annotation>
          <COPASI xmlns="http://www.copasi.org/static/sbml">
            <rdf:RDF xmlns:dcterms="http://purl.org/dc/terms/" xmlns:rdf="http://www.w3.org/1999/02/22-rdf-syntax-ns#">
              <rdf:Description rdf:about="#COPASI22">
                <dcterms:created>
                  <rdf:Description>
                    <dcterms:W3CDTF>2016-05-03T08:57:55Z</dcterms:W3CDTF>
                  </rdf:Description>
                </dcterms:created>
              </rdf:Description>
            </rdf:RDF>
          </COPASI>
        </annotation>
        <math xmlns="http://www.w3.org/1998/Math/MathML">
          <lambda>
            <bvar>
              <ci> ATP </ci>
            </bvar>
            <bvar>
              <ci> EB </ci>
            </bvar>
            <bvar>
              <ci> MI </ci>
            </bvar>
            <bvar>
              <ci> cell </ci>
            </bvar>
            <apply>
              <divide/>
              <apply>
                <times/>
                <ci> EB </ci>
                <ci> ATP </ci>
                <ci> MI </ci>
              </apply>
              <ci> cell </ci>
            </apply>
          </lambda>
        </math>
      </functionDefinition>
      <functionDefinition metaid="COPASI23" id="Function_for_Storage_production_0" name="Function for Storage_production">
        <annotation>
          <COPASI xmlns="http://www.copasi.org/static/sbml">
            <rdf:RDF xmlns:dcterms="http://purl.org/dc/terms/" xmlns:rdf="http://www.w3.org/1999/02/22-rdf-syntax-ns#">
              <rdf:Description rdf:about="#COPASI23">
                <dcterms:created>
                  <rdf:Description>
                    <dcterms:W3CDTF>2016-05-02T22:29:26Z</dcterms:W3CDTF>
                  </rdf:Description>
                </dcterms:created>
              </rdf:Description>
            </rdf:RDF>
          </COPASI>
        </annotation>
        <math xmlns="http://www.w3.org/1998/Math/MathML">
          <lambda>
            <bvar>
              <ci> ATP </ci>
            </bvar>
            <bvar>
              <ci> ESP </ci>
            </bvar>
            <bvar>
              <ci> MI </ci>
            </bvar>
            <bvar>
              <ci> cell </ci>
            </bvar>
            <apply>
              <divide/>
              <apply>
                <times/>
                <ci> ESP </ci>
                <ci> ATP </ci>
                <ci> MI </ci>
              </apply>
              <ci> cell </ci>
            </apply>
          </lambda>
        </math>
      </functionDefinition>
      <functionDefinition metaid="COPASI24" id="Function_for_Storage_degradation_0" name="Function for Storage_degradation">
        <annotation>
          <COPASI xmlns="http://www.copasi.org/static/sbml">
            <rdf:RDF xmlns:dcterms="http://purl.org/dc/terms/" xmlns:rdf="http://www.w3.org/1999/02/22-rdf-syntax-ns#">
              <rdf:Description rdf:about="#COPASI24">
                <dcterms:created>
                  <rdf:Description>
                    <dcterms:W3CDTF>2016-05-02T22:29:49Z</dcterms:W3CDTF>
                  </rdf:Description>
                </dcterms:created>
              </rdf:Description>
            </rdf:RDF>
          </COPASI>
        </annotation>
        <math xmlns="http://www.w3.org/1998/Math/MathML">
          <lambda>
            <bvar>
              <ci> ATP </ci>
            </bvar>
            <bvar>
              <ci> ESM </ci>
            </bvar>
            <bvar>
              <ci> MS </ci>
            </bvar>
            <bvar>
              <ci> cell </ci>
            </bvar>
            <apply>
              <divide/>
              <apply>
                <times/>
                <ci> ESM </ci>
                <ci> ATP </ci>
                <ci> MS </ci>
              </apply>
              <ci> cell </ci>
            </apply>
          </lambda>
        </math>
      </functionDefinition>
    </listOfFunctionDefinitions>
    <listOfCompartments>
      <compartment id="cell" name="cell" spatialDimensions="3" size="1" constant="true"/>
    </listOfCompartments>
    <listOfSpecies>
      <species metaid="COPASI1" id="K" name="Energy demand" compartment="cell" initialConcentration="1" boundaryCondition="true" constant="false">
        <annotation>
          <COPASI xmlns="http://www.copasi.org/static/sbml">
            <rdf:RDF xmlns:dcterms="http://purl.org/dc/terms/" xmlns:rdf="http://www.w3.org/1999/02/22-rdf-syntax-ns#">
              <rdf:Description rdf:about="#COPASI1">
                <dcterms:created>
                  <rdf:Description>
                    <dcterms:W3CDTF>2016-04-27T14:08:21Z</dcterms:W3CDTF>
                  </rdf:Description>
                </dcterms:created>
              </rdf:Description>
            </rdf:RDF>
          </COPASI>
        </annotation>
      </species>
      <species metaid="COPASI2" id="N" name="Nutrient" compartment="cell" initialConcentration="1" boundaryCondition="true" constant="false">
        <annotation>
          <COPASI xmlns="http://www.copasi.org/static/sbml">
            <rdf:RDF xmlns:dcterms="http://purl.org/dc/terms/" xmlns:rdf="http://www.w3.org/1999/02/22-rdf-syntax-ns#">
              <rdf:Description rdf:about="#COPASI2">
                <dcterms:created>
                  <rdf:Description>
                    <dcterms:W3CDTF>2016-04-27T14:06:22Z</dcterms:W3CDTF>
                  </rdf:Description>
                </dcterms:created>
              </rdf:Description>
            </rdf:RDF>
          </COPASI>
        </annotation>
      </species>
      <species metaid="COPASI3" id="MI" name="Internal Metabolites" compartment="cell" initialConcentration="0.334" boundaryCondition="false" constant="false">
        <annotation>
          <COPASI xmlns="http://www.copasi.org/static/sbml">
            <rdf:RDF xmlns:dcterms="http://purl.org/dc/terms/" xmlns:rdf="http://www.w3.org/1999/02/22-rdf-syntax-ns#">
              <rdf:Description rdf:about="#COPASI3">
                <dcterms:created>
                  <rdf:Description>
                    <dcterms:W3CDTF>2016-05-02T22:07:32Z</dcterms:W3CDTF>
                  </rdf:Description>
                </dcterms:created>
              </rdf:Description>
            </rdf:RDF>
          </COPASI>
        </annotation>
      </species>
      <species metaid="COPASI4" id="MS" name="Storage" compartment="cell" initialConcentration="5.15" boundaryCondition="false" constant="false">
        <annotation>
          <COPASI xmlns="http://www.copasi.org/static/sbml">
            <rdf:RDF xmlns:dcterms="http://purl.org/dc/terms/" xmlns:rdf="http://www.w3.org/1999/02/22-rdf-syntax-ns#">
              <rdf:Description rdf:about="#COPASI4">
                <dcterms:created>
                  <rdf:Description>
                    <dcterms:W3CDTF>2016-05-02T22:07:44Z</dcterms:W3CDTF>
                  </rdf:Description>
                </dcterms:created>
              </rdf:Description>
            </rdf:RDF>
          </COPASI>
        </annotation>
      </species>
      <species metaid="COPASI5" id="MB" name="Biomass" compartment="cell" initialConcentration="0" boundaryCondition="false" constant="false">
        <annotation>
          <COPASI xmlns="http://www.copasi.org/static/sbml">
            <rdf:RDF xmlns:dcterms="http://purl.org/dc/terms/" xmlns:rdf="http://www.w3.org/1999/02/22-rdf-syntax-ns#">
              <rdf:Description rdf:about="#COPASI5">
                <dcterms:created>
                  <rdf:Description>
                    <dcterms:W3CDTF>2016-05-03T09:15:54Z</dcterms:W3CDTF>
                  </rdf:Description>
                </dcterms:created>
              </rdf:Description>
            </rdf:RDF>
          </COPASI>
        </annotation>
      </species>
      <species metaid="COPASI6" id="ATP" name="ATP" compartment="cell" initialConcentration="0.7275" boundaryCondition="false" constant="false">
        <annotation>
          <COPASI xmlns="http://www.copasi.org/static/sbml">
            <rdf:RDF xmlns:dcterms="http://purl.org/dc/terms/" xmlns:rdf="http://www.w3.org/1999/02/22-rdf-syntax-ns#">
              <rdf:Description rdf:about="#COPASI6">
                <dcterms:created>
                  <rdf:Description>
                    <dcterms:W3CDTF>2016-05-02T22:08:03Z</dcterms:W3CDTF>
                  </rdf:Description>
                </dcterms:created>
              </rdf:Description>
            </rdf:RDF>
          </COPASI>
        </annotation>
      </species>
      <species metaid="COPASI7" id="ADP" name="ADP" compartment="cell" initialConcentration="0.2725" boundaryCondition="false" constant="false">
        <annotation>
          <COPASI xmlns="http://www.copasi.org/static/sbml">
            <rdf:RDF xmlns:dcterms="http://purl.org/dc/terms/" xmlns:rdf="http://www.w3.org/1999/02/22-rdf-syntax-ns#">
              <rdf:Description rdf:about="#COPASI7">
                <dcterms:created>
                  <rdf:Description>
                    <dcterms:W3CDTF>2016-05-02T22:07:48Z</dcterms:W3CDTF>
                  </rdf:Description>
                </dcterms:created>
              </rdf:Description>
            </rdf:RDF>
          </COPASI>
        </annotation>
      </species>
      <species metaid="COPASI8" id="ET" name="ET" compartment="cell" initialConcentration="0.5" boundaryCondition="true" constant="false">
        <annotation>
          <COPASI xmlns="http://www.copasi.org/static/sbml">
            <rdf:RDF xmlns:dcterms="http://purl.org/dc/terms/" xmlns:rdf="http://www.w3.org/1999/02/22-rdf-syntax-ns#">
              <rdf:Description rdf:about="#COPASI8">
                <dcterms:created>
                  <rdf:Description>
                    <dcterms:W3CDTF>2016-04-27T14:11:31Z</dcterms:W3CDTF>
                  </rdf:Description>
                </dcterms:created>
              </rdf:Description>
            </rdf:RDF>
          </COPASI>
        </annotation>
      </species>
      <species metaid="COPASI9" id="EA" name="EA" compartment="cell" initialConcentration="1.4" boundaryCondition="true" constant="false">
        <annotation>
          <COPASI xmlns="http://www.copasi.org/static/sbml">
            <rdf:RDF xmlns:dcterms="http://purl.org/dc/terms/" xmlns:rdf="http://www.w3.org/1999/02/22-rdf-syntax-ns#">
              <rdf:Description rdf:about="#COPASI9">
                <dcterms:created>
                  <rdf:Description>
                    <dcterms:W3CDTF>2016-04-27T14:10:43Z</dcterms:W3CDTF>
                  </rdf:Description>
                </dcterms:created>
              </rdf:Description>
            </rdf:RDF>
          </COPASI>
        </annotation>
      </species>
      <species metaid="COPASI10" id="EB" name="EB" compartment="cell" initialConcentration="0.31" boundaryCondition="true" constant="false">
        <annotation>
          <COPASI xmlns="http://www.copasi.org/static/sbml">
            <rdf:RDF xmlns:dcterms="http://purl.org/dc/terms/" xmlns:rdf="http://www.w3.org/1999/02/22-rdf-syntax-ns#">
              <rdf:Description rdf:about="#COPASI10">
                <dcterms:created>
                  <rdf:Description>
                    <dcterms:W3CDTF>2016-04-27T14:10:58Z</dcterms:W3CDTF>
                  </rdf:Description>
                </dcterms:created>
              </rdf:Description>
            </rdf:RDF>
          </COPASI>
        </annotation>
      </species>
      <species metaid="COPASI11" id="ESP" name="ESP" compartment="cell" initialConcentration="0.217042350292942" boundaryCondition="true" constant="false">
        <annotation>
          <COPASI xmlns="http://www.copasi.org/static/sbml">
            <rdf:RDF xmlns:dcterms="http://purl.org/dc/terms/" xmlns:rdf="http://www.w3.org/1999/02/22-rdf-syntax-ns#">
              <rdf:Description rdf:about="#COPASI11">
                <dcterms:created>
                  <rdf:Description>
                    <dcterms:W3CDTF>2016-04-27T14:11:21Z</dcterms:W3CDTF>
                  </rdf:Description>
                </dcterms:created>
              </rdf:Description>
            </rdf:RDF>
          </COPASI>
        </annotation>
      </species>
      <species metaid="COPASI12" id="ESM" name="ESM" compartment="cell" initialConcentration="0.00370348994470189" boundaryCondition="true" constant="false">
        <annotation>
          <COPASI xmlns="http://www.copasi.org/static/sbml">
            <rdf:RDF xmlns:dcterms="http://purl.org/dc/terms/" xmlns:rdf="http://www.w3.org/1999/02/22-rdf-syntax-ns#">
              <rdf:Description rdf:about="#COPASI12">
                <dcterms:created>
                  <rdf:Description>
                    <dcterms:W3CDTF>2016-04-27T14:11:09Z</dcterms:W3CDTF>
                  </rdf:Description>
                </dcterms:created>
              </rdf:Description>
            </rdf:RDF>
          </COPASI>
        </annotation>
      </species>
    </listOfSpecies>
    <listOfParameters>
      <parameter id="KS" name="KS" value="0.01" constant="true"/>
      <parameter id="KE" name="KE" value="1" constant="true"/>
      <parameter id="w" name="w" value="0.01" constant="true"/>
      <parameter id="K_0" name="K_0" value="1" constant="true"/>
      <parameter id="K_1" name="K_1" value="0" constant="true"/>
      <parameter id="N_0" name="N_0" value="1" constant="true"/>
      <parameter id="N_1" name="N_1" value="0.75" constant="true"/>
      <parameter id="ET_0" name="ET_0" value="0.5" constant="true"/>
      <parameter metaid="COPASI13" id="EA_0" name="EA_0" value="1" constant="true">
        <annotation>
          <COPASI xmlns="http://www.copasi.org/static/sbml">
            <rdf:RDF xmlns:dcterms="http://purl.org/dc/terms/" xmlns:rdf="http://www.w3.org/1999/02/22-rdf-syntax-ns#">
              <rdf:Description rdf:about="#COPASI13">
                <dcterms:created>
                  <rdf:Description>
                    <dcterms:W3CDTF>2016-05-02T22:09:49Z</dcterms:W3CDTF>
                  </rdf:Description>
                </dcterms:created>
              </rdf:Description>
            </rdf:RDF>
          </COPASI>
        </annotation>
      </parameter>
      <parameter metaid="COPASI14" id="EB_0" name="EB_0" value="0.155" constant="true">
        <annotation>
          <COPASI xmlns="http://www.copasi.org/static/sbml">
            <rdf:RDF xmlns:dcterms="http://purl.org/dc/terms/" xmlns:rdf="http://www.w3.org/1999/02/22-rdf-syntax-ns#">
              <rdf:Description rdf:about="#COPASI14">
                <dcterms:created>
                  <rdf:Description>
                    <dcterms:W3CDTF>2016-05-02T22:10:42Z</dcterms:W3CDTF>
                  </rdf:Description>
                </dcterms:created>
              </rdf:Description>
            </rdf:RDF>
          </COPASI>
        </annotation>
      </parameter>
      <parameter metaid="COPASI15" id="ESP_0" name="ESP_0" value="0.111" constant="true">
        <annotation>
          <COPASI xmlns="http://www.copasi.org/static/sbml">
            <rdf:RDF xmlns:dcterms="http://purl.org/dc/terms/" xmlns:rdf="http://www.w3.org/1999/02/22-rdf-syntax-ns#">
              <rdf:Description rdf:about="#COPASI15">
                <dcterms:created>
                  <rdf:Description>
                    <dcterms:W3CDTF>2016-05-02T22:11:04Z</dcterms:W3CDTF>
                  </rdf:Description>
                </dcterms:created>
              </rdf:Description>
            </rdf:RDF>
          </COPASI>
        </annotation>
      </parameter>
      <parameter id="ESM_0" name="ESM_0" value="0.009" constant="true"/>
      <parameter id="ET_1" name="ET_1" value="0" constant="true"/>
      <parameter id="EA_1" name="EA_1" value="0.4" constant="true"/>
      <parameter id="EB_1" name="EB_1" value="1" constant="true"/>
      <parameter id="ESP_1" name="ESP_1" value="1" constant="true"/>
      <parameter id="ESM_1" name="ESM_1" value="1" constant="true"/>
      <parameter id="phi_T" name="phi_T" value="0" constant="true"/>
      <parameter id="phi_A" name="phi_A" value="0" constant="true"/>
      <parameter id="phi_B" name="phi_B" value="0" constant="true"/>
      <parameter id="phi_SM" name="phi_SM" value="2.2" constant="true"/>
      <parameter id="phi_SP" name="phi_SP" value="-0.3" constant="true"/>
    </listOfParameters>
    <listOfRules>
      <assignmentRule variable="K">
        <math xmlns="http://www.w3.org/1998/Math/MathML">
          <apply>
            <minus/>
            <ci> K_0 </ci>
            <apply>
              <times/>
              <ci> K_1 </ci>
              <apply>
                <minus/>
                <apply>
                  <cos/>
                  <apply>
                    <times/>
                    <ci> w </ci>
                    <csymbol encoding="text" definitionURL="http://www.sbml.org/sbml/symbols/time"> time </csymbol>
                  </apply>
                </apply>
                <cn> 1 </cn>
              </apply>
              <cn> 0.5 </cn>
            </apply>
          </apply>
        </math>
      </assignmentRule>
      <assignmentRule variable="ESM">
        <math xmlns="http://www.w3.org/1998/Math/MathML">
          <apply>
            <times/>
            <ci> ESM_0 </ci>
            <apply>
              <plus/>
              <cn> 1 </cn>
              <apply>
                <times/>
                <ci> ESM_1 </ci>
                <apply>
                  <cos/>
                  <apply>
                    <plus/>
                    <apply>
                      <times/>
                      <ci> w </ci>
                      <csymbol encoding="text" definitionURL="http://www.sbml.org/sbml/symbols/time"> time </csymbol>
                    </apply>
                    <ci> phi_SM </ci>
                  </apply>
                </apply>
              </apply>
            </apply>
          </apply>
        </math>
      </assignmentRule>
      <assignmentRule variable="N">
        <math xmlns="http://www.w3.org/1998/Math/MathML">
          <apply>
            <plus/>
            <ci> N_0 </ci>
            <apply>
              <times/>
              <ci> N_1 </ci>
              <apply>
                <minus/>
                <apply>
                  <cos/>
                  <apply>
                    <times/>
                    <ci> w </ci>
                    <csymbol encoding="text" definitionURL="http://www.sbml.org/sbml/symbols/time"> time </csymbol>
                  </apply>
                </apply>
                <cn> 1 </cn>
              </apply>
              <cn> 0.5 </cn>
            </apply>
          </apply>
        </math>
      </assignmentRule>
      <assignmentRule variable="EA">
        <math xmlns="http://www.w3.org/1998/Math/MathML">
          <apply>
            <times/>
            <ci> EA_0 </ci>
            <apply>
              <plus/>
              <cn> 1 </cn>
              <apply>
                <times/>
                <ci> EA_1 </ci>
                <apply>
                  <cos/>
                  <apply>
                    <plus/>
                    <apply>
                      <times/>
                      <ci> w </ci>
                      <csymbol encoding="text" definitionURL="http://www.sbml.org/sbml/symbols/time"> time </csymbol>
                    </apply>
                    <ci> phi_A </ci>
                  </apply>
                </apply>
              </apply>
            </apply>
          </apply>
        </math>
      </assignmentRule>
      <assignmentRule variable="EB">
        <math xmlns="http://www.w3.org/1998/Math/MathML">
          <apply>
            <times/>
            <ci> EB_0 </ci>
            <apply>
              <plus/>
              <cn> 1 </cn>
              <apply>
                <times/>
                <ci> EB_1 </ci>
                <apply>
                  <cos/>
                  <apply>
                    <plus/>
                    <apply>
                      <times/>
                      <ci> w </ci>
                      <csymbol encoding="text" definitionURL="http://www.sbml.org/sbml/symbols/time"> time </csymbol>
                    </apply>
                    <ci> phi_B </ci>
                  </apply>
                </apply>
              </apply>
            </apply>
          </apply>
        </math>
      </assignmentRule>
      <assignmentRule variable="ESP">
        <math xmlns="http://www.w3.org/1998/Math/MathML">
          <apply>
            <times/>
            <ci> ESP_0 </ci>
            <apply>
              <plus/>
              <cn> 1 </cn>
              <apply>
                <times/>
                <ci> ESP_1 </ci>
                <apply>
                  <cos/>
                  <apply>
                    <plus/>
                    <apply>
                      <times/>
                      <ci> w </ci>
                      <csymbol encoding="text" definitionURL="http://www.sbml.org/sbml/symbols/time"> time </csymbol>
                    </apply>
                    <ci> phi_SP </ci>
                  </apply>
                </apply>
              </apply>
            </apply>
          </apply>
        </math>
      </assignmentRule>
      <assignmentRule variable="ET">
        <math xmlns="http://www.w3.org/1998/Math/MathML">
          <apply>
            <times/>
            <ci> ET_0 </ci>
            <apply>
              <plus/>
              <cn> 1 </cn>
              <apply>
                <times/>
                <ci> ET_1 </ci>
                <apply>
                  <cos/>
                  <apply>
                    <plus/>
                    <apply>
                      <times/>
                      <ci> w </ci>
                      <csymbol encoding="text" definitionURL="http://www.sbml.org/sbml/symbols/time"> time </csymbol>
                    </apply>
                    <ci> phi_T </ci>
                  </apply>
                </apply>
              </apply>
            </apply>
          </apply>
        </math>
      </assignmentRule>
    </listOfRules>
    <listOfReactions>
      <reaction metaid="COPASI16" id="Nutrient_transport" name="Nutrient_transport" reversible="false">
        <annotation>
          <COPASI xmlns="http://www.copasi.org/static/sbml">
            <rdf:RDF xmlns:dcterms="http://purl.org/dc/terms/" xmlns:rdf="http://www.w3.org/1999/02/22-rdf-syntax-ns#">
              <rdf:Description rdf:about="#COPASI16">
                <dcterms:created>
                  <rdf:Description>
                    <dcterms:W3CDTF>2016-05-02T22:25:07Z</dcterms:W3CDTF>
                  </rdf:Description>
                </dcterms:created>
              </rdf:Description>
            </rdf:RDF>
          </COPASI>
        </annotation>
        <listOfReactants>
          <speciesReference species="ATP" stoichiometry="1"/>
        </listOfReactants>
        <listOfProducts>
          <speciesReference species="MI" stoichiometry="1"/>
          <speciesReference species="ADP" stoichiometry="1"/>
        </listOfProducts>
        <listOfModifiers>
          <modifierSpeciesReference species="N"/>
          <modifierSpeciesReference species="ET"/>
        </listOfModifiers>
        <kineticLaw>
          <math xmlns="http://www.w3.org/1998/Math/MathML">
            <apply>
              <times/>
              <ci> cell </ci>
              <apply>
                <ci> Function_for_Nutrient_transport_1 </ci>
                <ci> ATP </ci>
                <ci> ET </ci>
                <ci> MI </ci>
                <ci> N </ci>
                <ci> cell </ci>
              </apply>
            </apply>
          </math>
        </kineticLaw>
      </reaction>
      <reaction metaid="COPASI17" id="ATP_production" name="ATP_production" reversible="false">
        <annotation>
          <COPASI xmlns="http://www.copasi.org/static/sbml">
            <rdf:RDF xmlns:dcterms="http://purl.org/dc/terms/" xmlns:rdf="http://www.w3.org/1999/02/22-rdf-syntax-ns#">
              <rdf:Description rdf:about="#COPASI17">
                <dcterms:created>
                  <rdf:Description>
                    <dcterms:W3CDTF>2016-05-02T22:27:10Z</dcterms:W3CDTF>
                  </rdf:Description>
                </dcterms:created>
              </rdf:Description>
            </rdf:RDF>
          </COPASI>
        </annotation>
        <listOfReactants>
          <speciesReference species="MI" stoichiometry="1"/>
          <speciesReference species="ADP" stoichiometry="30"/>
        </listOfReactants>
        <listOfProducts>
          <speciesReference species="ATP" stoichiometry="30"/>
        </listOfProducts>
        <listOfModifiers>
          <modifierSpeciesReference species="EA"/>
        </listOfModifiers>
        <kineticLaw>
          <math xmlns="http://www.w3.org/1998/Math/MathML">
            <apply>
              <times/>
              <ci> cell </ci>
              <apply>
                <ci> Function_for_ATP_production_0 </ci>
                <ci> ADP </ci>
                <ci> EA </ci>
                <ci> MI </ci>
                <ci> cell </ci>
              </apply>
            </apply>
          </math>
        </kineticLaw>
      </reaction>
      <reaction metaid="COPASI18" id="Biomass_production" name="Biomass_production" reversible="false">
        <annotation>
          <COPASI xmlns="http://www.copasi.org/static/sbml">
            <rdf:RDF xmlns:dcterms="http://purl.org/dc/terms/" xmlns:rdf="http://www.w3.org/1999/02/22-rdf-syntax-ns#">
              <rdf:Description rdf:about="#COPASI18">
                <dcterms:created>
                  <rdf:Description>
                    <dcterms:W3CDTF>2016-05-02T22:27:11Z</dcterms:W3CDTF>
                  </rdf:Description>
                </dcterms:created>
              </rdf:Description>
            </rdf:RDF>
          </COPASI>
        </annotation>
        <listOfReactants>
          <speciesReference species="MI" stoichiometry="1"/>
          <speciesReference species="ATP" stoichiometry="5"/>
        </listOfReactants>
        <listOfProducts>
          <speciesReference species="MB" stoichiometry="1"/>
          <speciesReference species="ADP" stoichiometry="5"/>
        </listOfProducts>
        <listOfModifiers>
          <modifierSpeciesReference species="EB"/>
        </listOfModifiers>
        <kineticLaw>
          <math xmlns="http://www.w3.org/1998/Math/MathML">
            <apply>
              <times/>
              <ci> cell </ci>
              <apply>
                <ci> Function_for_Biomass_production_0 </ci>
                <ci> ATP </ci>
                <ci> EB </ci>
                <ci> MI </ci>
                <ci> cell </ci>
              </apply>
            </apply>
          </math>
        </kineticLaw>
      </reaction>
      <reaction metaid="COPASI19" id="Storage_production" name="Storage_production" reversible="false">
        <annotation>
          <COPASI xmlns="http://www.copasi.org/static/sbml">
            <rdf:RDF xmlns:dcterms="http://purl.org/dc/terms/" xmlns:rdf="http://www.w3.org/1999/02/22-rdf-syntax-ns#">
              <rdf:Description rdf:about="#COPASI19">
                <dcterms:created>
                  <rdf:Description>
                    <dcterms:W3CDTF>2016-05-02T22:26:51Z</dcterms:W3CDTF>
                  </rdf:Description>
                </dcterms:created>
              </rdf:Description>
            </rdf:RDF>
          </COPASI>
        </annotation>
        <listOfReactants>
          <speciesReference species="MI" stoichiometry="1"/>
          <speciesReference species="ATP" stoichiometry="4"/>
        </listOfReactants>
        <listOfProducts>
          <speciesReference species="MS" stoichiometry="1"/>
          <speciesReference species="ADP" stoichiometry="4"/>
        </listOfProducts>
        <listOfModifiers>
          <modifierSpeciesReference species="ESP"/>
        </listOfModifiers>
        <kineticLaw>
          <math xmlns="http://www.w3.org/1998/Math/MathML">
            <apply>
              <times/>
              <ci> cell </ci>
              <apply>
                <ci> Function_for_Storage_production_0 </ci>
                <ci> ATP </ci>
                <ci> ESP </ci>
                <ci> MI </ci>
                <ci> cell </ci>
              </apply>
            </apply>
          </math>
        </kineticLaw>
      </reaction>
      <reaction metaid="COPASI20" id="Storage_degradation" name="Storage_degradation" reversible="false">
        <annotation>
          <COPASI xmlns="http://www.copasi.org/static/sbml">
            <rdf:RDF xmlns:dcterms="http://purl.org/dc/terms/" xmlns:rdf="http://www.w3.org/1999/02/22-rdf-syntax-ns#">
              <rdf:Description rdf:about="#COPASI20">
                <dcterms:created>
                  <rdf:Description>
                    <dcterms:W3CDTF>2016-05-02T22:27:03Z</dcterms:W3CDTF>
                  </rdf:Description>
                </dcterms:created>
              </rdf:Description>
            </rdf:RDF>
          </COPASI>
        </annotation>
        <listOfReactants>
          <speciesReference species="MS" stoichiometry="1"/>
          <speciesReference species="ATP" stoichiometry="1"/>
        </listOfReactants>
        <listOfProducts>
          <speciesReference species="MI" stoichiometry="1"/>
          <speciesReference species="ADP" stoichiometry="1"/>
        </listOfProducts>
        <listOfModifiers>
          <modifierSpeciesReference species="ESM"/>
        </listOfModifiers>
        <kineticLaw>
          <math xmlns="http://www.w3.org/1998/Math/MathML">
            <apply>
              <times/>
              <ci> cell </ci>
              <apply>
                <ci> Function_for_Storage_degradation_0 </ci>
                <ci> ATP </ci>
                <ci> ESM </ci>
                <ci> MS </ci>
                <ci> cell </ci>
              </apply>
            </apply>
          </math>
        </kineticLaw>
      </reaction>
      <reaction metaid="COPASI21" id="Maitenance_reaction" name="Maitenance_reaction" reversible="false">
        <annotation>
          <COPASI xmlns="http://www.copasi.org/static/sbml">
            <rdf:RDF xmlns:dcterms="http://purl.org/dc/terms/" xmlns:rdf="http://www.w3.org/1999/02/22-rdf-syntax-ns#">
              <rdf:Description rdf:about="#COPASI21">
                <dcterms:created>
                  <rdf:Description>
                    <dcterms:W3CDTF>2016-05-02T22:26:54Z</dcterms:W3CDTF>
                  </rdf:Description>
                </dcterms:created>
              </rdf:Description>
            </rdf:RDF>
          </COPASI>
        </annotation>
        <listOfReactants>
          <speciesReference species="ATP" stoichiometry="1"/>
        </listOfReactants>
        <listOfProducts>
          <speciesReference species="ADP" stoichiometry="1"/>
        </listOfProducts>
        <listOfModifiers>
          <modifierSpeciesReference species="K"/>
          <modifierSpeciesReference species="EA"/>
          <modifierSpeciesReference species="EB"/>
          <modifierSpeciesReference species="ESP"/>
          <modifierSpeciesReference species="ESM"/>
          <modifierSpeciesReference species="MS"/>
        </listOfModifiers>
        <kineticLaw>
          <math xmlns="http://www.w3.org/1998/Math/MathML">
            <apply>
              <times/>
              <ci> cell </ci>
              <apply>
                <ci> Function_for_Maitenance_reaction_1_1 </ci>
                <ci> EA </ci>
                <ci> EB </ci>
                <ci> ESM </ci>
                <ci> ESP </ci>
                <ci> K </ci>
                <ci> KE </ci>
                <ci> KS </ci>
                <ci> MS </ci>
                <ci> cell </ci>
              </apply>
            </apply>
          </math>
        </kineticLaw>
      </reaction>
    </listOfReactions>
  </model>
</sbml>
